# Supplementary material for: Effects of 12 weeks of complex training on lower limbs strength and power in collegiate dancers
Source: PeerJ. 2026 May 21;14:e20486. doi: 10.7717/peerj.20486 (PMC13198847; doi:10.7717/peerj.20486)
Supplement: Supplemental Information 1 [file peerj-14-20486-s001.xlsx]

## Sheet: Sheet1
	CT组															CT组
	pre															post
		Age(y)	Height(cm)	Mass(kg)	BMI(kg·m2)			1RM of squat test（kg）	IMTP (kg)	CMJ（cm）	SJ（cm）	PSAP（％）	RSI				Age(y)	Height(cm)	Mass(kg)	BMI(kg·m2)			1RM of squat test（kg）	IMTP (kg)	CMJ（cm）	SJ（cm）	PSAP（％）	RSI
	1	22	178.13	67.1231	21.1543			85	229.73	36.5534	32.4	12.8191	1.07351			1	22	178	68.123	21.5008			101	265.789	47.5324	37.352	27.2553	1.26
	2	23	175.123	67.5345	22.0211			88.456	239.07	35.643	31.1241	14.5189	1.11715			2	23	175	68.123	22.2442			103.25	271.711	46.42	39.341	17.994	1.23
	3	19	178.49	70.534	22.1396			97	230.952	39.2138	34.213	14.6167	1.22506			3	19	179.02	71.213	22.2206			106.35	274.23	47.524	42.561	11.6609	1.18
	4	21	175.321	65.5435	21.3237			91	216.667	33.4534	30.324	10.3199	1.14928			4	21	175.42	66.2312	21.5231			110.5	290.789	48.342	40.5234	19.294	1.28
	5	18	180.123	70.4554	21.7158			94.5	225	37.54	33.123	13.3351	1.19349			5	18	180.124	72.213	22.2573			100.5	264.474	47.542	40.2199	18.2053	1.27016
	6	23	181.983	72.1312	21.7802			101.5	241.667	43.798	38.6894	13.2041	1.28189			6	23	181.324	71.2312	21.6651			114.25	289.421	45	40.213	11.9041	1.341
	7	23	182.231	73.2231	22.0497			98.125	233.631	39.32	35.321	11.3219	1.23927			7	23	182.24	74.2131	22.3457			121.5	319.737	46.5234	38.5234	20.7666	1.2875
	8	23	174.231	65.342	21.5249			85	202.381	33.76	28.653	17.8236	1.07351			8	23	174.214	66.231	21.822			98.5	259.211	42.5981	36.3243	17.2716	1.24488
	9	21	169.421	62.432	21.7506			84	200	35.342	31.123	13.5559	1.06088			9	21	169.531	62.213	21.6462			90	236.842	40.123	34.441	16.4978	1.13746
	10	19	173.231	61.33	20.4372			81	192.857	35.6443	30.8753	15.446	1.02299			10	19	173.412	61.33	20.3945			98	245	42.3819	37.3432	13.4928	1.23856
	11	18	180.213	71.231	21.9329			112	287.179	43.57	38.312	13.7242	1.23			11	18	180.231	71.231	21.9285			121.25	301.242	47.6	39.435	20.705	1.323
	12	19	176.231	69.4123	22.3497			84.5	216.667	39.523	35.2321	12.179	1.06719			12	19	176.241	69.4123	22.3472			95.5	232.927	45.213	37.1323	21.7619	1.20697
	13	21	176.939	69.342	22.1489			81.5	208.974	33.45	31.0659	7.67436	1.0293			13	21	176.421	69.342	22.2789			96.525	235.427	41.744	34.213	22.012	1.21992
	14	23	179.894	71.1535	21.9868			94.5	242.308	41.12	36.0212	14.155	1.19349			14	23	180.231	71.1535	21.9047			104.5	254.878	46.666	37.3532	24.9316	1.32071
	15	23	182.849	71.034	21.2461			110	282.051	44.6	38.342	16.3215	1.38924			15	23	182.244	71.034	21.3875			124.5	303.659	48.2132	35.423	36.1071	1.3654
	16	22	180.42	73.423	22.556			99	253.846	43.876	37.7365	16.2694	1.25032			16	22	180.213	73.423	22.6079			109.5	288.158	49.4123	37.431	32.009	1.242
	17	23	173.423	71.312	23.711			80.5	206.41	34.687	30.6847	13.0433	1.01667			17	23	173.23	71.312	23.7638			90.5	238.158	42.4123	33.321	27.284	1.14377
	18	22	177.231	70.1324	22.3274			98	251.282	38.765	30.213	28.3057	1.23769			18	22	177.431	70.1324	22.2771			101	275.231	48.34	40.1123	20.5117	1.2546
	M	21.2778	177.527	69.0383	21.8976			92.5323	231.148	38.3255	33.5252	14.3685	1.15838			M	21.2778	177.474	69.3423	22.0064			104.84	269.271	45.7549	37.8479	21.0925	1.25255
	D	1.58025	2.95456	2.7694	0.471968			7.98161	20.2052	3.20626	2.85175	2.52468	0.0905535			D	1.58025	2.92923	2.64478	0.476141			8.21867	21.1929	2.31242	2.01616	4.85706	0.0477117
	RT组															RT组
	pre															post
		Age(y)	Height(cm)	Mass(kg)	BMI(kg·m2)			1RM of squat test（kg）	IMTP (kg)	CMJ（cm）	SJ（cm）	PSAP（％）	RSI				Age(y)	Height(cm)	Mass(kg)	BMI(kg·m2)			1RM of squat test（kg）	IMTP (kg)	CMJ（cm）	SJ（cm）	PSAP（％）	RSI
	1	23	177.231	67.512	21.4932			92.25	236.538	38.231	34.1823	11.8444	1.16			1	23	177.231	66.2313	21.0855			103.5	272.368	41.4	36.0627	14.8	1.2
	2	23	182.243	72.52	21.8351			116.5	264.423	39.123	32.412	20.7053	1.15			2	23	182.321	73.12	21.997			127.725	299.5	43.231	39.412	9.68994	1.042
	3	21	174.231	65.45	21.5605			89	234.211	36.342	32.978	10.2006	0.988889			3	21	174.213	66.312	21.849			105	276.316	40.231	36.5854	9.96473	1.16667
	4	20	171.231	64.234	21.9079			87	228.947	40.123	32.237	24.4627	1.16			4	20	171.23	65.2131	22.2421			102	268.421	43.67	35.5401	22.8754	1.13333
	5	22	183.214	73.3425	21.8493			98.5	259.211	44.0803	36.4982	20.7739	1.232			5	22	183.24	74.2132	22.1025			110.125	289.803	47.4323	38.3711	23.6147	1.22361
	6	19	177.231	72.213	22.9898			87.5	230.263	36.312	32.4222	11.9972	1.16667			6	19	177.231	73.2131	23.3082			101.5	267.105	40.6	35.3659	14.8	1.12778
	7	18	182.213	72.3948	21.8046			105.5	265.412	41.214	36.213	13.81	1.25			7	18	182.421	73.2114	22.0003			116.5	300.5	46.6	38.312	21.6329	1.29444
	8	19	174.35	70.2343	23.105			89.5	235.526	38.4523	33.1633	15.9483	1.19333			8	19	174.123	71.241	23.4972			105.5	277.632	42.2	36.7596	14.8	1.17222
	9	23	182.784	71.3198	21.3468			105.5	252.124	41	36.55	12.1751	1.28			9	23	182.421	72.4123	21.7602			118.5	299.55	47.4	42.22	12.2691	1.12
	10	21	167.479	65.3242	23.2891			80	210.526	35.8012	30.213	18.4961	1.06667			10	21	167.58	66.123	23.5455			95.5	251.316	38.2	33.2753	14.8	1.27
	11	23	169.64	61.31	21.3047			78.125	217.014	34.9621	28.9484	20.7739	1.04167			11	23	169.242	62.124	21.6892			90.5	238.158	36.2	32.1	12.7726	1.06
	12	20	174.094	73.31	24.1878			87.5	243.056	39.1576	32.4222	20.7739	1.16667			12	20	174.231	74.123	24.4176			95.125	250.329	38.05	34.32	10.8683	1.05694
	13	19	181.01	71.424	21.7991			88.125	244.792	38.231	32.6538	17.0797	1.175			13	19	181	72.1251	22.0155			103.5	272.368	41.4	36.0627	14.8	1.15
	14	18	183.84	69.948	20.6964			104.625	261.562	39.3412	34.231	14.9287	1.045			14	18	183.421	70.214	20.8701			118.5	294.25	47.4	41.2892	14.8	1.25
	15	23	171.42	62.5234	21.2775			84	215.385	32.241	31.1253	3.5844	1.12			15	23	171.231	63.124	21.5293			90.5	238.158	36.2	33.13	9.26653	1.2
	16	19	165.09	61.33	22.5025			78	200	31.214	28.9021	7.99906	1.01			16	19	165.231	62.1524	22.7654			87.25	229.605	34.9	34.3423	1.62394	1.09
	17	18	173.47	64.234	21.346			83	212.821	37.1438	30.7548	20.7739	1.29			17	18	173.421	65.4123	21.7498			90	236.842	36	36.44	-1.20746	1
	18	19	173.489	69.31	23.0278			80	205.128	35.8012	29.6432	20.7739	1.17			18	19	173.489	70.132	23.3009			93.25	245.395	37.3	32.4913	14.8	1.03611
	M	20.4444	174.907	67.7219	22.0735			90.8125	234.274	37.7095	32.5306	15.9501	1.1481			M	20.4444	174.818	68.5329	22.3181			103.026	267.09	41.023	36.2266	13.165	1.14406
	D	1.71605	5.03678	3.98129	0.740103			8.66667	17.1305	2.42872	1.8028	4.56253	0.0684897			D	1.71605	4.99879	3.95478	0.769601			9.06806	19.9806	3.50291	2.17513	4.45252	0.0700432
